# Supplementary material for: Hidden Markov Models: The Best Models for Forager Movements?
Source: PLoS One. 2013 Aug 23;8(8):e71246. doi: 10.1371/journal.pone.0071246 (PMC3751962; doi:10.1371/journal.pone.0071246)
Supplement: Text File S3 — Matlab™ code for HSMM Viterbi algorithm. (TXT) [file pone.0071246.s005.txt]

% Supporting Information Text File S3. Matlab code for HSMM Viterbi algorithm.

function [path,p] = hsmm_path(prior, transmat, obslik, dur, Dur)
% Constrained forward-backward Viterbi algorithm. Most probable
% forward-backward Viterbi path for a hidden semi-Markov model, when we assume that we know that the
% sequence starts at a given state eta and ends at the same state eta. In our
% case study, we know a foraging trip always starts at state 'cruising' and
% ends at state 'cruising'.
% The forward-backward algorithm has been implemented in Fortran by Guedon
% (2003). Applying it to my data, I coded it in matlab based on Guedon (2003)
% and Murphy's matlab code (1998) for HMM Viterbi, and added the
% constraints.
%
% Inputs:
% prior(i) = Pr(S_0 = i) % initial probabilities
% transmat(i,j) = Pr(S_{t+1}=j | S_t=i) % transition probabilities
% obslik(i,t) = Pr(X_t | S_t=i) % observation probabilities
% dur(j,u,t) = Pr(S_{t+u+1}\neq j, S_{t+u-v}=j, v=0,...,u-2 | S_{t+1}=j, S_t\neq j) % duration probabilities
% Dur(j,u) = \sum_{v>=u}(dur(j,v,t)) % survivor function for duration distribution 

% Outputs:
% path(t) = s_t, where s_1 ... s_T is the argmax of: Pr(S_0=eta, S_1^{t-1}=s_1^{t-1}, S_t=s_t, S_{t+1}\neq j, S_{t+1}^{T-1}=s_{t+1}^{T-1}, S_T=eta, X_0^T=x_0^T)
% p: the log probability of the sequence

T       =   size(obslik, 2);
prior   =   prior(:);
S       =   length(prior);
eta     =   find(prior == max(prior));
alpha   =   zeros(S,T);
beta    =   zeros(S,T);
beta2   =   zeros(S,T);
beta3   =   zeros(S,T,S);
psi     =   zeros(S,4,T);
path    =   zeros(1,T);
transmat(transmat==0) = eps(0);

% forward initialization

t = 1;

alpha(:,t) = log(prior.*dur(:,1,t).*obslik(:,t));

t = 2;

for j = 1:S
    alpha(j,t) = log(obslik(j,t));
    if j == eta
        alpha(j,t) = alpha(j,t) + log(obslik(j,t-1)) + log(dur(j,2,t)) + log(prior(j));
    else
        alpha(j,t) = alpha(j,t) + log(dur(j,1,t)) + log(transmat(eta,j)) + alpha(eta,t-1);
    end
end

psi(:,1:2,t) = repmat([eta,1],S,1);

% forward recursion

for t=3:T-1
  for j=1:S
      if j == eta
          limu = t-2;
      else
          limu = t-1;
      end
      us = zeros(1,limu);
      maxi = zeros(1,limu);
      for u = 1:limu
          [us0,maxi(u)] = max(log(transmat(:,j))+alpha(:,t-u));
          if us0 == 0
              maxi(u) = 0;
          end
          us(u) = sum(log(obslik(j,t-u+1:t-1))) + log(dur(j,u,t)) + us0;
          
      end
      [us2,usa2] = max(us);
      if j == eta
      [alpha(j,t),orden] = max([us2,sum(log(obslik(j,1:t-1))) + log(dur(j,t,t)) + log(prior(j))]);
      else
          alpha(j,t) = us2;
          orden = 1;
      end
      
      if alpha(j,t) == 0
          orden = 0;
      else
          alpha(j,t) = log(obslik(j,t))+alpha(j,t);
      end
      if orden == 1
          psi(j,1:2,t) = [maxi(usa2),usa2];
      elseif orden == 2
          psi(j,1:2,t) = [j,t];
      end
  end
  
end

t = T;
for j=1:S
    if j == eta
        limu = t-2;
    else
        limu = t-1;
    end
      us = zeros(1,limu);
      maxi = zeros(1,limu);
      for u = 1:limu
          [us0,maxi(u)] = max(log(transmat(:,j))+alpha(:,t-u));
          if us0 == 0
              maxi(u) = 0;
          end
          us(u) = sum(log(obslik(j,t-u+1:t-1)))+log(Dur(j,u))+us0;
      
      end
      [us2,usa2] = max(us);
      if j == eta
      [alpha(j,t),orden] = max([us2,sum(log(obslik(j,1:t-1)))+log(Dur(j,t))+log(prior(j))]);
      else
          alpha(j,t) = us2;
          orden = 1;
      end
      if alpha(j,t) == 0
          orden = 0;
      else
          alpha(j,t) = log(obslik(j,t))+alpha(j,t);
      end
      if orden == 1
          psi(j,1:2,t) = [maxi(usa2),usa2];
      elseif orden == 2
          psi(j,1:2,t) = [j,t];
      end
end

% backward initialization

ind = find(1:S~=j);
beta(ind,t) = repmat(log(eps(0)),length(ind),1);

t = T-1;

beta(:,t) = repmat(log(obslik(j,t+1)) + log(Dur(eta,1)),S,1) + log(transmat(:,eta));

psi(:,3:4,t) = repmat([eta,T-t],S,1);

% backward recursion

for t = T-2:-1:1
  for j = 1:S
    vs = zeros(T-1-t,S);
    vs2 = zeros(1,S);
    vsa2 = zeros(1,S);
    for k = 1:S
      if k ~= j
        for v = 1:T-t-1
          vs(v,k) = sum(log(obslik(k,t+1:t+v))) + log(dur(k,v,t)) + beta(k,t+v);
        end
        [vs2(k),vsa2(k)] = max(vs(:,k));
        beta3(j,t,k) = vs2(k) + log(transmat(j,k));
      end
    end
       
    ind = find(beta3(j,t,:) ~= 0);
    [beta2(j,t),orden2] = max(beta3(j,t,ind));
    orden2 = ind(orden2);
    if j == eta
        beta(j,t) = beta2(j,t);
        orden = 1;
    else
        [beta(j,t),orden] = max([beta2(j,t),sum(log(obslik(eta,t+1:T))) + log(Dur(eta,T-t+1)) + log(transmat(j,eta))]);
    end
        
    if beta(j,t) == 0
      orden = 0;
    end
    
    if orden == 1
        psi(j,3:4,t) = [orden2,vsa2(orden2)];
    elseif orden == 2
        psi(j,3:4,t) = [eta,T-t];
    end
  end
end

gamma = alpha + beta;
    
% termination

[p,path0] = max(gamma(:,T));

% path backtracking

t = T;
while t>=1
    repet = psi(path0,2,t);
    if t == 1 && repet == 0
        repet = 1;
    end
    path(t-repet+1:t) = repmat(path0,1,repet);
    path0 = psi(path0,1,t);
    t = t-repet;
end

end

% Guedon, Y. (2003). Estimating Hidden Semi-Markov Chains From Discrete Sequences. Journal of Computational and Graphical Statistics, 12(3), 604-639. doi:10.1198/1061860032030
